# Supplementary material for: Dermatan Sulfate-Free Mice Display Embryological Defects and Are Neonatal Lethal Despite Normal Lymphoid and Non-Lymphoid Organogenesis
Source: PLoS One. 2015 Oct 21;10(10):e0140279. doi: 10.1371/journal.pone.0140279 (PMC4619018; doi:10.1371/journal.pone.0140279)
Supplement: S1 Table — (XLSX) [file pone.0140279.s003.xlsx]

## Sheet: Sheet1
						Brain												Heart												Kidney												Liver
	DS-epi1	WT			WT			HET			KO			WT			WT			HET			KO			WT			WT			HET			KO			WT			WT			HET			KO
	DS-epi2	WT			KO			KO			KO			WT			KO			KO			KO			WT			KO			KO			KO			WT			KO			KO			KO
UA-GalNAc-4S ( A )		56.0941	±	0.32981	55.1619	±	0.451696	66.0362	±	0.637579	56.2036	±	0.335585	65.8617	±	0.571019	66.7995	±	0.362117	58.7835	±	0.307441	53.8427	±	0.123769	58.4008	±	4.09591	57.706	±	4.43037	50.6208	±	0.37089	41.9927	±	0.48701	79.0681	±	0.179905	77.9391	±	0.231178	77.6556	±	1.06108	70.0406	±	1.07864
UA-2S-GalNAc-4S ( B )		0			0			0			0			~0,5			~0,5			~0,5			0			~1,0			~1,0			~1,0			0			~1,0			~1,0			~1,0			0
UA-GalNAc-6S ( C )		28.9906	±	0.957274	27.957	±	0.226916	18.0909	±	0.169642	26.6441	±	0.303473	8.8164	±	0.180117	9.82919	±	0.061448	11.1574	±	0.228483	12.1227	±	0.270031	21.3203	±	1.35201	27.3178	±	0.652521	26.7181	±	0.46019	32.586	±	0.663132	4.83783	±	1.21386	5.57418	±	0.208049	5.64575	±	0.185655	12.4969	±	0.0104578
UA-2S-GalNAc-6S ( D )		0.862014	±	0.0560716	0.833954	±	0.0205914	0.579436	±	0.0626763	0.842538	±	0.0116931	0	±	0	0	±	0	0	±	0	0	±	0	0.498363	±	0.0186683	0.338761	±	0.032155	0.392252	±	0.0764017	0.445542	±	0.0419897	0	±	0	0	±	0	0	±	0	0	±	0
UA-GalNAc-4S-6S ( E )		1.38641	±	0.0404411	1.03686	±	0.0766174	0.834316	±	0.0237598	1.16115	±	0.0573623	0.615753	±	0.226978	0.590842	±	0.0694192	0.421566	±	0.101799	0.458008	±	0.191072	2.25626	±	0.431097	1.4556	±	0.0709172	1.4296	±	0.268963	1.55549	±	0.0303965	5.19441	±	0.0902814	4.43385	±	0.300237	4.4191	±	0.416528	1.73268	±	0.0556205
UA-GalNAc ( O )		12.6669	±	0.530952	15.0103	±	0.321988	14.4592	±	0.381501	15.1487	±	0.0369437	24.2086	±	0.61788	22.2829	±	0.492984	29.14	±	0.180757	33.5765	±	0.202728	17.0292	±	2.45623	12.6868	±	3.11651	20.3442	±	0.214391	23.4203	±	0.187715	9.90952	±	1.30348	11.0628	±	0.739464	11.2894	±	0.830208	15.7298	±	1.01256
						Lung												Skin												Spleen
	DS-epi1	WT			WT			HET			KO			WT			WT			HET			KO			WT			WT			HET			KO
	DS-epi2	WT			KO			KO			KO			WT			KO			KO			KO			WT			KO			KO			KO
UA-GalNAc-4S ( A )		65.6773	±	2.63681	60.4962	±	0.122988	59.172	±	4.31537	57.0723	±	4.19456	74.8547	±	0.678132	71.254	±	1.0852	67.5001	±	0.960869	54.6455	±	0.167349	83.6278	±	0.309833	80.6844	±	0.326597	78.8611	±	0.0209306	68.9016	±	0.437921
UA-2S-GalNAc-4S ( B )		~1,0			~1,0			~1,0			0			~1,5			~1,5			~1,5			0			~1,0			~1,0			~1,0			0
UA-GalNAc-6S ( C )		16.9597	±	0.857482	20.0319	±	0.739486	21.9276	±	1.14529	22.2488	±	1.60614	12.2685	±	0.408981	14.3368	±	0.681954	16.8777	±	0.493604	27.2435	±	0.00334766	3.87295	±	0.320449	4.72198	±	0.259259	5.92174	±	0.515382	12.4989	±	0.868652
UA-2S-GalNAc-6S ( D )		0.589496	±	0.23734	0.380419	±	0.0826816	0.506091	±	0.0142503	0.518887	±	0.0908523	0.160164	±	0.00734287	0.249435	±	0.0601385	0.398085	±	0.252533	0.420054	±	0.0578913	0	±	0	0.0183487	±	0.025949	0.0384072	±	0.054316	0	±	0
UA-GalNAc-4S-6S ( E )		1.87582	±	0.13749	1.81836	±	0.06848	1.80195	±	0.0886241	1.30643	±	0.169169	1.01355	±	0.11945	1.4185	±	0.188096	2.28108	±	0.750936	1.4818	±	0.0944754	7.48314	±	0.278676	8.60965	±	0.216983	8.57535	±	0.00956162	4.33773	±	0.543776
UA-GalNAc ( O )		13.9076	±	2.15416	16.283	±	0.602297	15.6022	±	3.06721	18.8536	±	2.84844	10.2252	±	0.96032	11.2634	±	0.531206	11.4652	±	0.965667	16.2092	±	0.134113	4.02603	±	0.289291	4.97556	±	0.123696	5.61328	±	0.449697	14.2617	±	0.762798
